# Supplementary material for: sTREM2 Differentially Affects Cytokine Expression in Myeloid-Derived Cell Models via MAPK–JNK Signaling Pathway
Source: Biology (Basel). 2024 Jan 30;13(2):87. doi: 10.3390/biology13020087 (PMC10886855; doi:10.3390/biology13020087)
Supplement: Supplementary file 1 [file biology-13-00087-s001.zip]

Archive with 1 entries (1 files):
- biology-2800201-supplementary.pdf
